# Supplementary material for: Pregnant Women’s Perception and Knowledge of the Impact of Obesity on Prenatal Outcomes—A Cross-Sectional Study
Source: Nutrients. 2023 May 23;15(11):2420. doi: 10.3390/nu15112420 (PMC10254899; doi:10.3390/nu15112420)
Supplement: Supplementary file 1 [file nutrients-15-02420-s001.zip]

Archive with 1 entries (1 files):
- nutrients-2217537-supplementary.pdf
